# Supplementary material for: Alterations of the Mice Gut Microbiome via Schistosoma japonicum Ova-Induced Granuloma
Source: Front Microbiol. 2019 Mar 5;10:352. doi: 10.3389/fmicb.2019.00352 (PMC6411663; doi:10.3389/fmicb.2019.00352)
Supplement: Supplementary Table 1 — Within- vs. Among-Group Dissimilarities analysis by Analysis of Similarities (ANOSIM). [file Table_1.XLSX]

## Sheet: stat_anosim
SUPPLEMENTARY TABLE 1 | Within- versus Among-Group Dissimilarities analysis by Analysis of Similarities (ANOSIM)
Group	R-value	P-value
C57.Ctrl-BA.Ctrl	0.3454	0.007
C57.AP-BA.Ctrl	0.7174	0.001
C57.AP-C57.Ctrl	0.6122	0.001
BA.AP-BA.Ctrl	0.452	0.001
BA.AP-C57.Ctrl	0.5837	0.001
BA.AP-C57.AP	0.4157	0.001
BA.CP-BA.Ctrl	0.5882	0.001
BA.CP-C57.Ctrl	0.6336	0.001
BA.CP-C57.AP	0.2684	0.004
BA.CP-BA.AP	0.3064	0.007
C57.CP-BA.Ctrl	0.8087	0.001
C57.CP-C57.Ctrl	0.7041	0.001
C57.CP-C57.AP	0.3703	0.007
C57.CP-BA.AP	0.5627	0.001
C57.CP-BA.CP	0.3805	0.005
Note: R-value is between -1 and 1; The R-value > 0 demonstrates the difference between groups is higher than within groups; The R-value < 0 indicates the difference within groups is higher than between groups. P-value < 0.05 means significant difference.

## Sheet: stat_mrpp
SUPPLEMENTARY TABLE 2 | Within- versus Among-Group Dissimilarities analysis via Multi Response Permutation Procedure (MRPP)
Group	A	observed-delta	expected-delta	Significance
BA.AP-BA.CP	0.04775	0.5487	0.5762	0.001
BA.CP-C57.AP	0.05628	0.5413	0.5736	0.004
BA.AP-C57.AP	0.07194	0.5224	0.5629	0.002
BA.CP-C57.CP	0.06425	0.5773	0.617	0.01
BA.AP-C57.CP	0.08902	0.5572	0.6116	0.001
C57.AP-C57.CP	0.07202	0.5493	0.5919	0.011
BA.CP-C57.Ctrl	0.162	0.4605	0.5495	0.001
BA.AP-C57.Ctrl	0.1197	0.4416	0.5016	0.001
C57.AP-C57.Ctrl	0.1546	0.4342	0.5135	0.001
C57.CP-C57.Ctrl	0.1739	0.463	0.5605	0.001
Note: The smaller the value of observed-delta indicates the difference within the group is lower; The larger the value of expect delta indicates the difference between the group is higher; The A>0 demonstrates the difference between groups is higher than within groups; The A<0 indicates the difference within groups is higher than between groups. Significance<0.05 indicates significant difference.
